# Supplementary material for: Cat fleas (Ctenocephalides felis clade ‘Sydney’) are dominant fleas on dogs and cats in New South Wales, Australia: Presence of flea-borne Rickettsia felis, Bartonella spp. but absence of Coxiella burnetii DNA
Source: Curr Res Parasitol Vector Borne Dis. 2021 Jul 30;1:100045. doi: 10.1016/j.crpvbd.2021.100045 (PMC8906117; doi:10.1016/j.crpvbd.2021.100045)
Supplement: Multimedia component 1 — Supplementary Table S1. Summary of samples and diagnostics. [file mmc1.xlsx]

## Sheet: Supplelmentary Table S1
Supplementary Table S1. Summary of samples and diagnostics.
1/7/2020								Q-fever			Rickettsia											Bartonella										Summary
ID	Sample#	Table 3	morphology flea ID	cox1	JS#	molecular flea ID	haplogroup		qPCR	Call		qPCR1	qPCR2		Call	gltA		Species gltA	ompA		Species ompA		qPCR1	qPCR2	qPCR3	AVG	Call	JS#	Species ssrA	NGS (2021) ssrA/gltA		Sample no (M/T)	No. of fleas	Cf	Cf M	Cf F	Stickfast flea	Stickfast M	Unknown flea	Unknown M	Unknown F	Extracted flea Species	Extracted flea sex	Location	Place	postcode	Species	Breed	Age/DOB
1	HH-1-1		Ctenocephalides felis	h1	JS5613	Ctenocephalides felis	Sydney		-	Negative		-	-		Negative								-	-			Negative					301/1	1	1	1	0						1x C. felis	m	Greater Sydney	Grooming salon	2122	Canine	Cocker spaniel	40569
2	HH-2-1	X	Ctenocephalides felis	h1	JS5606	Ctenocephalides felis	Sydney		-	Negative		-	38.6216	38.6216	Suspect								-	-	-		Negative					302/2	3	3	2	1						1x C. felis	f	Greater Sydney	Grooming salon	2153	Feline	Rag doll	1-2yrs
3	HH-3-1		Ctenocephalides felis	h1	JS5614	Ctenocephalides felis	Sydney		-	Negative		-	-		Negative								-	-			Negative					303/3	1	1	1	0						1x C. felis	m	Greater Sydney	Grooming salon	2114	Canine	labradoodle	unknown
4	HH-4-1		Ctenocephalides felis	h2	JS5607	Ctenocephalides felis	Sydney		-	Negative		-	-		Negative								-	-	-		Negative					201/1	4	4	0	4						1x C. felis	f	Greater Sydney	Veterinary clinic	2500	Feline	DLH	9months
5	HH-5-1	X	Ctenocephalides felis	h3	JS5608	Ctenocephalides felis	Sydney		-	Negative		33.2422	36.7264	34.9843	Positive	neg			neg				25.7915	25.2603	27.69	26.2473	Positive	JS5609	poor seq.	B. henselae		111	1	1	0	1						1x C.felis /F	f	Greater Sydney	Shelter	2133	Feline	DMH	11 weeks
6	HH-6-1	X	Ctenocephalides felis	h1	JS5615	Ctenocephalides felis	Sydney		-	Negative		21.1618	21.6081	21.3849	Positive	pos	JS5651	R. felis (CP000053) 100%	pos	JS5657	R. felis (CP000053) 100%		-	-	-		Negative					304/1	1	1	1	0						1x Suspect C. felis	m	Greater Sydney	Grooming salon	2007	Canine	Malt x poo	3 months
7	HH-7-1		Ctenocephalides felis	h4	JS5616	Ctenocephalides felis	Sydney		-	Negative		-	-		Negative								-	-			Negative					110	1	1	0	1						1x C. felis/ F	f	Greater Sydney	Shelter	2177	Feline	DSH	8 weeks
8	HH-8-1		Ctenocephalides felis	h1	JS5617	Ctenocephalides felis	Sydney		-	Negative		-	-		Negative								-	-			Negative					305/2	3	3	2	1						1x C. felis	m	Greater Sydney	Grooming salon	2151	Feline	mainecoon	3-4 yrs
9	HH-9-1		Ctenocephalides felis	h1	JS5618	Ctenocephalides felis	Sydney		-	Negative		-	-		Negative								-	-			Negative					306/4	1	1	1	0						1x C. felis	m	Greater Sydney	Grooming salon	2117	Feline	Burmese	unknown
10	HH-10-1		Ctenocephalides felis	h1	JS5619	Ctenocephalides felis	Sydney		-	Negative		-	-		Negative								-	-			Negative					101/c11843	2	2	0	2						1x C. felis F	f	Greater Sydney	Shelter	2036	Feline	DSH	16 weeks
11	HH-11-1		Ctenocephalides felis	h1	JS5620	Ctenocephalides felis	Sydney		-	Negative		-	-		Negative								-	-			Negative					102/C.11842	3	3	0	3						1x C. felis F	f	Greater Sydney	Shelter	2036	Feline	DSH	16 weeks
12	HH-12-1		Ctenocephalides felis	h1	JS5621	Ctenocephalides felis	Sydney		-	Negative		-	-		Negative								-	-			Negative					103/c.11844	2	2	1	1						1x C. felis F	f	Greater Sydney	Shelter	2036	Feline	DSH	16 weeks
13	HH-13-1	X	Ctenocephalides felis	h3	JS5630	Ctenocephalides felis	Sydney		-	Negative		38.0378	37.6797	37.8587	Suspect	pos	JS5652	R. felis (CP000053) 100%	pos	JS5658	R. felis (CP000053) 100%		34.5266	33.3961	36.05	34.6576	Positive	JS5610	poor seq.	B. henselae		104	4	4	0	4						1x C. felis	f	Greater Sydney	Shelter	2133	Feline	DMH	7 weeks
14	HH-14-1	X	Ctenocephalides felis	h1	JS5631	Ctenocephalides felis	Sydney		-	Negative		33.7766	32.8505	33.3136	Positive	pos	JS5653	R. felis (CP000053) 100%	pos	JS5659	R. felis (CP000053) 100%		-	37.3879	-	37.3879	Suspect					105	2	2	2	0						1x C. felis	m	Greater Sydney	Shelter	2010	Feline	DSH	12 weeks
15	HH-15-1	X	Ctenocephalides felis	h1	JS5632	Ctenocephalides felis	Sydney		-	Negative		21.4005	21.4189	21.4097	Positive	pos	JS5654	R. felis (CP000053) 100%	pos	JS5660	R. felis (CP000053) 100%		-	-	-		Negative					106	3	3	2	1						1x C. felis	f	Greater Sydney	Shelter	2212	Feline	DSH	13 weeks
16	HH-16-1	X	Ctenocephalides felis	h1	JS5633	Ctenocephalides felis	Sydney		-	Negative		19.6639	19.9671	19.8155	Positive	pos	JS5655	R. felis (CP000053) 99% 1SNP	neg				29.2867	24.5918	24.28	26.0528	Positive	JS5611	poor seq.	B. henselae		107	1	1	0	1						1x C. felis	f	Greater Sydney	Shelter	2121	Feline	DSH	12 weeks
17	HH-17-1		Ctenocephalides felis	h3	JS5625	Ctenocephalides felis	Sydney		-	Negative		-	-		Negative								-	-			Negative					108	1	1	0	1						1x C. felis	f	Greater Sydney	Shelter	2199	Feline	DMH	6 weeks
18	HH-18-1	X	Ctenocephalides felis	h1	JS5626	Ctenocephalides felis	Sydney		-	Negative		31.4227	35.4128	33.4178	Positive	neg			pos	JS5661	R. felis (CP000053) 100%		18.2671	17.9002	19.07	18.4124	Positive	JS5612	poor seq.	B. henselae/B. clarridgeiae		109	1	1	0	1						1x C. felis/ F	f	Greater Sydney	Shelter	2170	Feline	DSH	7 weeks
19	HH-19-1	X	Ctenocephalides felis	h1	JS5627	Ctenocephalides felis	Sydney		-	Negative		-	-		Negative								-	37.6078	-	37.6078	Suspect					1/1	1	1	0	1						1x C. felis	f	north-west New South Wales	Veterinary clinic	2839	Feline	DSH	8 months
20	HH-20-1		Ctenocephalides felis	h5	JS5628	Ctenocephalides felis	Sydney		-	Negative		-	-		Negative								-	-			Negative					2/2	6	5	4	1			1	1		1x C. felis	f	north-west New South Wales	Veterinary clinic	2839	Canine	Australian cattledog X	2 yrs
21	HH-20-2		Ctenocephalides sp.	h1	JS5622	Ctenocephalides felis	Sydney		-	Negative		-	-		Negative								-	-			Negative					2/2										1x "unknown"	m	north-west New South Wales	Veterinary clinic	2839	Canine	Australian cattledog X	2 yrs
22	HH-21-1	X	Ctenocephalides felis	h1	JS5629	Ctenocephalides felis	Sydney		-	Negative		35.6854	35.9179	35.8016	Positive	neg			neg				-	-	-		Negative					3/3	2	1	0	1	1	1				1x C. felis	f	north-west New South Wales	Veterinary clinic	2839	Canine	Maremma X	1yr
23	HH-21-2		Echidnophaga sp.	Eg1	JS5623	Echidnophaga gallinacea			-	Negative		-	-		Negative								-	-			Negative					3/3										1x Echidnophaga sp.	m	north-west New South Wales	Veterinary clinic	2839	Canine	Maremma X	1yr
24	HH-22-1		Ctenocephalides felis	h1	JS5649	Ctenocephalides felis	Sydney		-	Negative		-	-		Negative								-	-			Negative					4/4	12	11	6	5			1		1	1x C. felis	m	Greater Sydney	Veterinary clinic	2199	Canine	Terrier X	4yrs
25	HH-22-2	X	Ctenocephalides sp.	h1	JS5624	Ctenocephalides felis	Sydney		-	Negative		-	-		Negative								-	37.6641	-	37.6641	Suspect					4/4										1x "unknown"	f	Greater Sydney	Veterinary clinic	2199	Canine	Terrier X	4yrs
26	HH-23-1	X	Ctenocephalides felis	h1	JS5634	Ctenocephalides felis	Sydney		-	Negative		38.1529	38.1842	38.1685	Suspect	pos	JS5656	R. felis (CP000053) 100%	pos	JS5662	R. felis (CP000053) 100%		38.3199	-	-	38.3199	Suspect					5/2	2	2	0	2						1x C. felis	f	north-west New South Wales	Veterinary clinic	2409	Canine	Mastiff X	4 months
27	HH-24-1		Ctenocephalides felis	h1	JS5635	Ctenocephalides felis	Sydney		-	Negative		-	-		Negative								-	-			Negative					6/3	4	4	1	3						1x C.felis	f	north-west New South Wales	Veterinary clinic	2409	Canine	Mastiff X	4 months
28	HH-25-1		Ctenocephalides felis	h1	JS5650	Ctenocephalides felis	Sydney		-	Negative		-	-		Negative								-	-			Negative					7/6	2	2	2	0						1x C. felis	m	north-west New South Wales	Veterinary clinic	2409	Canine	Jack russell terrier	3 months
29	HH-26-1	X	Ctenocephalides felis	h2	JS5636	Ctenocephalides felis	Sydney		-	Negative		39.7398	-	39.7398	Suspect								-	-	-		Negative					8/7	7	7	2	5						1x C. felis	f	north-west New South Wales	Veterinary clinic	2409	Canine	Mastiff X	5 yrs
30	HH-27-1		Ctenocephalides felis	h3	JS5637	Ctenocephalides felis	Sydney		-	Negative		-	-		Negative								-	-			Negative					116	4	4	0	4						1x C. felis	f	Greater Sydney	Shelter	2199	Feline	DSH	7 weeks
31	HH-28-1	X	Ctenocephalides felis	h1	JS5638	Ctenocephalides felis	Sydney		-	Negative		35.8775	39.1587	37.5181	Positive	neg			neg				-	-	-		Negative					115	2	2	1	1						1x C. felis	f	Greater Sydney	Shelter	2170	Feline	DSH	7 weeks
32	HH-29-1		Ctenocephalides felis	h1	JS5639	Ctenocephalides felis	Sydney		-	Negative		-	-		Negative								-	-			Negative					114	1	1	0	1						1x C. felis	f	Greater Sydney	Shelter	2566	Feline	DSH	7 weeks
33	HH-30-1		Ctenocephalides sp.	h1	JS5640	Ctenocephalides felis	Sydney		-	Negative		-	-		Negative								-	-			Negative					113	1	-	-	-						Unidentified	unk.	Greater Sydney	Shelter	2566	Feline	DMH	7 weeks
34	HH-31-1		Ctenocephalides felis	h1	JS5641	Ctenocephalides felis	Sydney		-	Negative		-	-		Negative								-	-			Negative					112	1	1	0	1						1x C. felis/F	f	Greater Sydney	Shelter	2566	Feline	DMH	7 weeks
35	HH-32-1		Ctenocephalides felis	h1	JS5642	Ctenocephalides felis	Sydney		-	Negative		-	-		Negative								-	-			Negative					307/5	27	27	3	24						1x C. felis	f	Greater Sydney	Grooming salon	2145	Canine	maltese X	unknown
[truncated: 6 more columns]
